# Supplementary material for: Immuno-protective vesicle-crosslinked hydrogel for allogenic transplantation
Source: Nat Commun. 2024 Jun 18;15:5176. doi: 10.1038/s41467-024-49135-x (PMC11189436; doi:10.1038/s41467-024-49135-x)
Supplement: Supplementary file 4 — Source Data [file 41467_2024_49135_MOESM4_ESM.xlsx]

## Sheet: Fig. 2a
Fig. 2a
	MFI of FasL (arb. unit)
RBC	20	9	5	10	3	14
PLT	25	15	30	23	26	34
aPLT	263	290	215	256	297	350
MSC	120108	99379	101345	82481	93817	113834

## Sheet: Fig. 2b
Fig. 2b
	MFI of PD-L1 (x105 arb. unit)
Untreated	0.28973	0.38705	0.37341	0.47294	0.32713	0.24473
IFN-γ-treated	2.93269	2.52395	3.22136	2.5915	2.06463	2.09031

## Sheet: Fig. 2c
Fig. 2c
Hydrodynamic diameter (nm)	Intensity (%)
15.7	0.16
18.2	0.81
21	1.93
24.4	3.33
28.2	4.77
32.7	6.05
37.8	7.05
43.8	7.72
50.7	8.07
58.8	8.16
68.1	8.01
78.8	7.69
91.3	7.21
106	6.58
122	5.83
142	4.97
164	4.04
190	3.09
220	2.17
255	1.35
295	0.7
342	0.26
396	0.05

## Sheet: Fig. 2d
Fig. 2d
MMV (μg)	Apoptotic T cell (%)
0	4.97	4.1	3.74	5.15	2.35	4.65
5	46.71	42.05	57.56	49.94	56.34	50.29
20	87.8	79.73	77.55	80.66	79.63	75.34
40	94.89	90.95	95.1	96.95	97.48	93.1

## Sheet: Fig. 2e
Fig. 2e
	Apoptotic T cell (%)
Untreated	73.56	85.16	71.81	70.5	64.87	76.01
aFasL-treated	39	40.89	30.49	27.37	36.02	28.88

## Sheet: Fig. 2f
Fig. 2f
	CFSE dilution (%)
Activated T cell	48.1	51.9	45.2	49	52.7	50.1
Untreated	20.4	19.3	20.2	16.4	17.6	18.5
aPD-L1-treated	35.1	39.1	37.8	40.7	33.1	38.3
aFasL-treated	24.1	26.5	23	21.3	22.2	20.5

## Sheet: Fig. 2h
Fig. 2h
Time (min)	G' (Pa)	G" (Pa)
0.53	0.06	0.71
0.93	0.07	0.62
1.54	0.1	0.85
1.91	0.21	0.75
2.53	0.42	1.02
3.32	1.23	1.77
3.86	4.61	2.27
4.25	8.79	2.73
4.71	15.81	3.1
5.21	25.98	3.37
5.74	39.08	3.59
6.24	54.03	3.79
6.71	69.97	4.04
7.27	90.14	4.11
7.83	112.89	4.26
8.32	133.41	4.58
8.8	154.6	4.12
9.28	177.34	4.3
9.72	198.7	4.53
10.29	226.07	4.64
10.74	248.27	4.34
11.22	273.59	4.68
11.75	302.32	4.79
12.26	330.04	4.7
12.75	356.9	4.82
13.29	385.95	4.96
13.74	411.56	4.97
14.25	440.11	5.34
14.76	470.31	5.11
15.23	496.52	4.64
15.75	528.43	5.17
16.22	554.55	4.93
16.75	583.72	5.26
17.23	612.97	5.32
17.73	641.71	4.14
18.25	672.73	4.38
18.72	700.44	4.93
19.26	731.9	4.77
19.75	759.18	5.67
20.24	789.28	4.83
20.76	819.79	5.25
21.25	847.49	4.88
21.7	873.1	4.15
22.29	907.73	5.29
22.72	932.21	4.63
23.29	965.59	5.32
23.8	993.66	4.25
24.28	1020.81	4.76
24.79	1049.91	4.27
25.35	1082.61	5.35
25.83	1109.9	5.01
26.37	1140.71	5.58
26.95	1171.89	4.6
27.4	1195.37	4.9
27.91	1224.2	4.43
28.45	1253.28	4.72
28.9	1279.76	4.94
29.51	1312.35	6.35
30.05	1340.36	5.3

## Sheet: Fig. 2l
Fig. 2l
	Dead cell (%)
L-Gel	15.68	11.59	13.83
MMV-Gel	88.66	90.71	83.93

## Sheet: Fig. 2n
Fig. 2n
	Relative PD1 level (%)
L-Gel	104.23	90.992	104.778
MMV-Gel	33.4063	42.3049	31.2181

## Sheet: Fig. 3c
Fig. 3c
Glucose (mM)	Insulin (ng/islet)
	islet						islet/MMV-Gel
3	0.531	0.785	0.914	0.664	0.942	0.713	0.906	0.93	0.677	0.715	1.11	0.796
11	1.507	1.67	2.037	1.666	2.178	1.947	2.173	2.239	1.807	1.848	2.443	1.569
3	0.84	0.945	1.066	0.882	1.093	0.783	1.057	0.773	1.263	0.842	0.856	1.074

[truncated: 66 more sheets: Fig. 3d, Fig. 3e, Fig. 3f, Fig. 3h, Fig. 3i, Fig. 3j, Fig. 3l, Fig. 3m, Fig. 3n, Fig. 4a, Fig. 4c, Fig. 4d, Fig. 4e, Fig. 4f, Fig. 4g, Fig. 4h, Fig. 4i, Fig. 4j, Fig. 5b, Fig. 5c …]
